# Supplementary material for: Mild Cystic Fibrosis Lung Disease Is Associated with Bacterial Community Stability
Source: Microbiol Spectr. 2021 Jul 7;9(1):10.1128/spectrum.00029-21. doi: 10.1128/spectrum.00029-21 (PMC8549546; doi:10.1128/spectrum.00029-21)
Supplement: SUPPLEMENTAL FILE 1 — Supplemental material. Download SPECTRUM00029-21_Supp_1_seq4.csv, CSV file, 0.1 MB [file spectrum00029-21_supp_1_seq4.csv]

# TITLE: Supplemental Table 1
# DESCRIPTION: Data in this table are from a study previously published by Carmody et al. ( DOI: 10.1371/journal.pone.0194060) downloaded from NCBI Sequence Read Archive (NCBI BioProject ID PRJNA423040)
# DESCRIPTION: This table contains OTU count data (column C:LA) produced by QIIMEII from the fastq file designated in column A.
# DESCRIPTION: Columns A and B conain the names of fastq files downloaded from NCBI's Sequence Read Archive
# DESCRIPTION: Columns LB:LQ contain clinical meta data
	Row.names	D_0__Bacteria.D_1__Acidobacteria.D_2__Thermoanaerobaculia.D_3__Thermoanaerobaculales.D_4__Thermoanaerobaculaceae.D_5__Subgroup.23.D_6__uncultured.organism.D_7__.D_8__.D_9__.D_10__.D_11__.D_12__.D_13__.D_14__	D_0__Bacteria.D_1__Actinobacteria.D_2__Actinobacteria.D_3__Actinomycetales.D_4__Actinomycetaceae.D_5__Actinomyces.Ambiguous_taxa.D_7__.D_8__.D_9__.D_10__.D_11__.D_12__.D_13__.D_14__	D_0__Bacteria.D_1__Actinobacteria.D_2__Actinobacteria.D_3__Actinomycetales.D_4__Actinomycetaceae.D_5__Actinomyces.D_6__Actinomyces.graevenitzii.F0530.D_7__.D_8__.D_9__.D_10__.D_11__.D_12__.D_13__.D_14__	D_0__Bacteria.D_1__Actinobacteria.D_2__Actinobacteria.D_3__Actinomycetales.D_4__Actinomycetaceae.D_5__Actinomyces.D_6__Actinomyces.odontolyticus.D_7__.D_8__.D_9__.D_10__.D_11__.D_12__.D_13__.D_14__	D_0__Bacteria.D_1__Actinobacteria.D_2__Actinobacteria.D_3__Actinomycetales.D_4__Actinomycetaceae.D_5__Actinomyces.D_6__Actinomyces.oris.D_7__.D_8__.D_9__.D_10__.D_11__.D_12__.D_13__.D_14__	D_0__Bacteria.D_1__Actinobacteria.D_2__Actinobacteria.D_3__Actinomycetales.D_4__Actinomycetaceae.D_5__Actinomyces.D_6__Isoptericola.variabilis.D_7__.D_8__.D_9__.D_10__.D_11__.D_12__.D_13__.D_14__	D_0__Bacteria.D_1__Actinobacteria.D_2__Actinobacteria.D_3__Actinomycetales.D_4__Actinomycetaceae.D_5__Actinomyces.D_6__uncultured.bacterium.D_7__.D_8__.D_9__.D_10__.D_11__.D_12__.D_13__.D_14__	D_0__Bacteria.D_1__Actinobacteria.D_2__Actinobacteria.D_3__Actinomycetales.D_4__Actinomycetaceae.D_5__F0332.D_6__uncultured.bacterium.D_7__.D_8__.D_9__.D_10__.D_11__.D_12__.D_13__.D_14__	D_0__Bacteria.D_1__Actinobacteria.D_2__Actinobacteria.D_3__Actinomycetales.D_4__Actinomycetales.Incertae.Sedis.D_5__Candidatus.Ancillula.D_6__uncultured.bacterium.D_7__.D_8__.D_9__.D_10__.D_11__.D_12__.D_13__.D_14__	D_0__Bacteria.D_1__Actinobacteria.D_2__Actinobacteria.D_3__Bifidobacteriales.D_4__Bifidobacteriaceae.D_5__Scardovia.Ambiguous_taxa.D_7__.D_8__.D_9__.D_10__.D_11__.D_12__.D_13__.D_14__	D_0__Bacteria.D_1__Actinobacteria.D_2__Actinobacteria.D_3__Corynebacteriales.D_4__Corynebacteriaceae.D_5__Corynebacterium.1.D_6__uncultured.bacterium.D_7__.D_8__.D_9__.D_10__.D_11__.D_12__.D_13__.D_14__	D_0__Bacteria.D_1__Actinobacteria.D_2__Actinobacteria.D_3__Corynebacteriales.D_4__Corynebacteriaceae.D_5__Corynebacterium.1.D_6__unidentified.D_7__.D_8__.D_9__.D_10__.D_11__.D_12__.D_13__.D_14__	D_0__Bacteria.D_1__Actinobacteria.D_2__Actinobacteria.D_3__Corynebacteriales.D_4__Corynebacteriaceae.D_5__Corynebacterium.D_6__uncultured.bacterium.D_7__.D_8__.D_9__.D_10__.D_11__.D_12__.D_13__.D_14__	D_0__Bacteria.D_1__Actinobacteria.D_2__Actinobacteria.D_3__Corynebacteriales.D_4__Nocardiaceae.D_5__Nocardia.D_6__Nocardia.nova.D_7__.D_8__.D_9__.D_10__.D_11__.D_12__.D_13__.D_14__	D_0__Bacteria.D_1__Actinobacteria.D_2__Actinobacteria.D_3__Micrococcales.D_4__Micrococcaceae.D_5__Rothia.Ambiguous_taxa.D_7__.D_8__.D_9__.D_10__.D_11__.D_12__.D_13__.D_14__	D_0__Bacteria.D_1__Actinobacteria.D_2__Actinobacteria.D_3__Micrococcales.D_4__Micrococcaceae.D_5__Rothia.D_6__Rothia.dentocariosa.ATCC.17931.D_7__.D_8__.D_9__.D_10__.D_11__.D_12__.D_13__.D_14__	D_0__Bacteria.D_1__Actinobacteria.D_2__Actinobacteria.D_3__Micrococcales.D_4__Micrococcaceae.D_5__Rothia.D_6__Rothia.mucilaginosa.M508.D_7__.D_8__.D_9__.D_10__.D_11__.D_12__.D_13__.D_14__	D_0__Bacteria.D_1__Actinobacteria.D_2__Actinobacteria.D_3__Micrococcales.D_4__Micrococcaceae.D_5__Rothia.D_6__uncultured.bacterium.D_7__.D_8__.D_9__.D_10__.D_11__.D_12__.D_13__.D_14__	D_0__Bacteria.D_1__Actinobacteria.D_2__Actinobacteria.D_3__Micrococcales.D_4__Micrococcaceae.D_5__Rothia.D_6__uncultured.organism.D_7__.D_8__.D_9__.D_10__.D_11__.D_12__.D_13__.D_14__	D_0__Bacteria.D_1__Actinobacteria.D_2__Actinobacteria.D_3__Propionibacteriales.D_4__Propionibacteriaceae.D_5__Cutibacterium.Ambiguous_taxa.D_7__.D_8__.D_9__.D_10__.D_11__.D_12__.D_13__.D_14__	D_0__Bacteria.D_1__Actinobacteria.D_2__Actinobacteria.D_3__Propionibacteriales.D_4__Propionibacteriaceae.D_5__Cutibacterium.D_6__Lepisosteus.oculatus..spotted.gar..D_7__.D_8__.D_9__.D_10__.D_11__.D_12__.D_13__.D_14__	D_0__Bacteria.D_1__Actinobacteria.D_2__Actinobacteria.D_3__Propionibacteriales.D_4__Propionibacteriaceae.D_5__Cutibacterium.D_6__uncultured.actinobacterium.D_7__.D_8__.D_9__.D_10__.D_11__.D_12__.D_13__.D_14__	D_0__Bacteria.D_1__Actinobacteria.D_2__Actinobacteria.D_3__Propionibacteriales.D_4__Propionibacteriaceae.D_5__Pseudopropionibacterium.D_6__uncultured.bacterium.D_7__.D_8__.D_9__.D_10__.D_11__.D_12__.D_13__.D_14__	D_0__Bacteria.D_1__Actinobacteria.D_2__Coriobacteriia.D_3__Coriobacteriales.D_4__Atopobiaceae.D_5__Atopobium.D_6__Atopobium.vaginae.D_7__.D_8__.D_9__.D_10__.D_11__.D_12__.D_13__.D_14__	D_0__Bacteria.D_1__Actinobacteria.D_2__Coriobacteriia.D_3__Coriobacteriales.D_4__Atopobiaceae.D_5__Atopobium.D_6__uncultured.bacterium.D_7__.D_8__.D_9__.D_10__.D_11__.D_12__.D_13__.D_14__	D_0__Bacteria.D_1__Actinobacteria.D_2__Coriobacteriia.D_3__Coriobacteriales.D_4__Atopobiaceae.D_5__Atopobium.D_6__unidentified.D_7__.D_8__.D_9__.D_10__.D_11__.D_12__.D_13__.D_14__	D_0__Bacteria.D_1__Bacteroidetes.D_2__Bacteroidia.D_3__Bacteroidales.D_4__Bacteroidaceae.D_5__Bacteroides.D_6__uncultured.organism.D_7__.D_8__.D_9__.D_10__.D_11__.D_12__.D_13__.D_14__	D_0__Bacteria.D_1__Bacteroidetes.D_2__Bacteroidia.D_3__Bacteroidales.D_4__Bacteroidaceae.D_5__Bacteroides.D_6__unidentified.D_7__.D_8__.D_9__.D_10__.D_11__.D_12__.D_13__.D_14__	D_0__Bacteria.D_1__Bacteroidetes.D_2__Bacteroidia.D_3__Bacteroidales.D_4__Muribaculaceae.D_5__uncultured.bacterium.D_6__.D_7__.D_8__.D_9__.D_10__.D_11__.D_12__.D_13__.D_14__	D_0__Bacteria.D_1__Bacteroidetes.D_2__Bacteroidia.D_3__Bacteroidales.D_4__Paludibacteraceae.D_5__F0058.D_6__uncultured.bacterium.D_7__.D_8__.D_9__.D_10__.D_11__.D_12__.D_13__.D_14__	D_0__Bacteria.D_1__Bacteroidetes.D_2__Bacteroidia.D_3__Bacteroidales.D_4__Porphyromonadaceae.D_5__Porphyromonas.Ambiguous_taxa.D_7__.D_8__.D_9__.D_10__.D_11__.D_12__.D_13__.D_14__	D_0__Bacteria.D_1__Bacteroidetes.D_2__Bacteroidia.D_3__Bacteroidales.D_4__Porphyromonadaceae.D_5__Porphyromonas.D_6__Porphyromonas.sp..oral.clone.HF001.D_7__.D_8__.D_9__.D_10__.D_11__.D_12__.D_13__.D_14__	D_0__Bacteria.D_1__Bacteroidetes.D_2__Bacteroidia.D_3__Bacteroidales.D_4__Porphyromonadaceae.D_5__Porphyromonas.D_6__uncultured.Porphyromonas.sp..D_7__.D_8__.D_9__.D_10__.D_11__.D_12__.D_13__.D_14__	D_0__Bacteria.D_1__Bacteroidetes.D_2__Bacteroidia.D_3__Bacteroidales.D_4__Porphyromonadaceae.D_5__Porphyromonas.D_6__uncultured.bacterium.D_7__.D_8__.D_9__.D_10__.D_11__.D_12__.D_13__.D_14__	D_0__Bacteria.D_1__Bacteroidetes.D_2__Bacteroidia.D_3__Bacteroidales.D_4__Prevotellaceae.D_5__Alloprevotella.Ambiguous_taxa.D_7__.D_8__.D_9__.D_10__.D_11__.D_12__.D_13__.D_14__	D_0__Bacteria.D_1__Bacteroidetes.D_2__Bacteroidia.D_3__Bacteroidales.D_4__Prevotellaceae.D_5__Alloprevotella.D_6__Alloprevotella.tannerae.D_7__.D_8__.D_9__.D_10__.D_11__.D_12__.D_13__.D_14__	D_0__Bacteria.D_1__Bacteroidetes.D_2__Bacteroidia.D_3__Bacteroidales.D_4__Prevotellaceae.D_5__Alloprevotella.D_6__uncultured.Bacteroidetes.bacterium.D_7__.D_8__.D_9__.D_10__.D_11__.D_12__.D_13__.D_14__	D_0__Bacteria.D_1__Bacteroidetes.D_2__Bacteroidia.D_3__Bacteroidales.D_4__Prevotellaceae.D_5__Alloprevotella.D_6__uncultured.Prevotellaceae.bacterium.D_7__.D_8__.D_9__.D_10__.D_11__.D_12__.D_13__.D_14__	D_0__Bacteria.D_1__Bacteroidetes.D_2__Bacteroidia.D_3__Bacteroidales.D_4__Prevotellaceae.D_5__Alloprevotella.D_6__uncultured.bacterium.D_7__.D_8__.D_9__.D_10__.D_11__.D_12__.D_13__.D_14__	D_0__Bacteria.D_1__Bacteroidetes.D_2__Bacteroidia.D_3__Bacteroidales.D_4__Prevotellaceae.D_5__Alloprevotella.D_6__uncultured.organism.D_7__.D_8__.D_9__.D_10__.D_11__.D_12__.D_13__.D_14__	D_0__Bacteria.D_1__Bacteroidetes.D_2__Bacteroidia.D_3__Bacteroidales.D_4__Prevotellaceae.D_5__Alloprevotella.D_6__unidentified.eubacterium.clone.3.42.D_7__.D_8__.D_9__.D_10__.D_11__.D_12__.D_13__.D_14__	D_0__Bacteria.D_1__Bacteroidetes.D_2__Bacteroidia.D_3__Bacteroidales.D_4__Prevotellaceae.D_5__Prevotella.2.Ambiguous_taxa.D_7__.D_8__.D_9__.D_10__.D_11__.D_12__.D_13__.D_14__	D_0__Bacteria.D_1__Bacteroidetes.D_2__Bacteroidia.D_3__Bacteroidales.D_4__Prevotellaceae.D_5__Prevotella.2.D_6__uncultured.bacterium.D_7__.D_8__.D_9__.D_10__.D_11__.D_12__.D_13__.D_14__	D_0__Bacteria.D_1__Bacteroidetes.D_2__Bacteroidia.D_3__Bacteroidales.D_4__Prevotellaceae.D_5__Prevotella.6.Ambiguous_taxa.D_7__.D_8__.D_9__.D_10__.D_11__.D_12__.D_13__.D_14__	D_0__Bacteria.D_1__Bacteroidetes.D_2__Bacteroidia.D_3__Bacteroidales.D_4__Prevotellaceae.D_5__Prevotella.6.D_6__uncultured.Prevotella.sp..D_7__.D_8__.D_9__.D_10__.D_11__.D_12__.D_13__.D_14__	D_0__Bacteria.D_1__Bacteroidetes.D_2__Bacteroidia.D_3__Bacteroidales.D_4__Prevotellaceae.D_5__Prevotella.6.D_6__uncultured.bacterium.D_7__.D_8__.D_9__.D_10__.D_11__.D_12__.D_13__.D_14__	D_0__Bacteria.D_1__Bacteroidetes.D_2__Bacteroidia.D_3__Bacteroidales.D_4__Prevotellaceae.D_5__Prevotella.7.Ambiguous_taxa.D_7__.D_8__.D_9__.D_10__.D_11__.D_12__.D_13__.D_14__	D_0__Bacteria.D_1__Bacteroidetes.D_2__Bacteroidia.D_3__Bacteroidales.D_4__Prevotellaceae.D_5__Prevotella.7.D_6__Prevotella.denticola.D_7__.D_8__.D_9__.D_10__.D_11__.D_12__.D_13__.D_14__
SRR6389943pass.fastq.gz	SRR6389943pass.fastq.gz	0	0	0	0	0	0	0	0	0	0	0	0	0	0	0	0	0	43	0	0	0	0	0	0	95	0	0	0	0	0	0	0	0	0	0	0	0	0	0	0	0	0	0	0	0	0	0	0
SRR6389946pass.fastq.gz	SRR6389946pass.fastq.gz	0	0	0	0	0	0	0	0	0	0	0	0	0	0	0	0	0	0	0	0	0	0	0	0	0	0	0	0	0	0	0	0	0	0	0	0	0	0	0	0	0	0	0	0	0	0	0	0
SRR6389949pass.fastq.gz	SRR6389949pass.fastq.gz	0	0	0	0	0	0	0	0	0	0	0	0	0	0	0	0	0	0	0	0	0	0	0	0	0	0	0	0	0	0	0	0	0	0	0	0	0	0	0	0	0	0	0	0	0	0	0	0
SRR6389951pass.fastq.gz	SRR6389951pass.fastq.gz	0	0	0	0	0	0	0	0	0	0	0	0	0	0	0	0	0	279	0	0	0	0	0	0	0	0	0	0	0	0	0	0	0	0	0	0	0	0	0	0	0	0	0	0	0	0	0	24
SRR6389958pass.fastq.gz	SRR6389958pass.fastq.gz	0	0	0	0	0	0	0	0	0	0	0	0	0	0	0	0	0	63	0	0	0	0	0	0	47	0	0	0	0	0	0	0	0	0	0	0	0	0	96	0	0	0	0	0	106	0	0	0
SRR6389960pass.fastq.gz	SRR6389960pass.fastq.gz	0	0	0	0	0	0	11	0	0	0	0	0	0	0	0	0	0	0	0	0	0	0	0	0	0	0	0	0	0	0	0	0	0	62	5	0	0	0	0	0	0	0	0	0	0	0	0	0
SRR6389961pass.fastq.gz	SRR6389961pass.fastq.gz	0	0	0	0	0	0	0	0	0	0	0	0	0	0	0	0	0	15	0	0	0	0	0	0	0	0	0	0	0	0	0	0	0	0	0	0	0	0	0	0	0	0	0	0	0	0	0	0
SRR6389963pass.fastq.gz	SRR6389963pass.fastq.gz	0	0	0	0	0	0	0	0	0	0	0	0	0	0	0	0	0	66	0	0	0	0	0	0	0	0	0	0	0	0	0	0	0	0	0	0	0	0	0	0	0	0	0	0	0	0	0	0
SRR6389970pass.fastq.gz	SRR6389970pass.fastq.gz	0	0	0	0	0	0	0	0	0	0	0	0	0	0	0	0	0	14	0	0	0	0	0	0	0	0	0	0	0	0	0	0	0	80	0	0	0	0	0	0	0	0	0	0	0	0	0	0
SRR6389971pass.fastq.gz	SRR6389971pass.fastq.gz	0	0	0	0	0	0	0	0	0	0	0	0	0	0	0	0	0	37	0	0	0	0	0	0	0	0	0	0	0	0	0	0	0	0	0	0	0	0	0	0	0	0	0	0	0	0	0	0
SRR6389975pass.fastq.gz	SRR6389975pass.fastq.gz	0	0	0	0	0	0	0	0	0	0	0	0	0	0	0	0	0	0	0	0	0	0	0	0	0	0	0	0	0	0	0	0	0	606	0	0	0	0	0	0	0	0	0	0	0	0	0	0
SRR6389983pass.fastq.gz	SRR6389983pass.fastq.gz	0	0	0	0	0	0	0	0	0	0	0	0	0	0	0	0	0	32	0	0	0	0	0	0	0	0	0	0	0	0	0	0	0	0	0	0	0	0	0	0	0	0	0	0	0	0	0	0
SRR6389990pass.fastq.gz	SRR6389990pass.fastq.gz	0	0	0	0	0	28	0	0	0	0	0	0	0	0	0	0	0	30	0	0	0	0	0	0	0	0	0	0	0	0	0	0	0	25	0	0	0	0	0	0	0	0	0	0	0	0	0	0
SRR6389992pass.fastq.gz	SRR6389992pass.fastq.gz	0	0	0	0	0	0	0	0	0	0	0	0	0	0	0	0	0	54	0	0	0	0	0	0	0	0	0	0	0	0	0	0	0	0	0	0	0	0	0	0	0	0	0	0	0	0	0	0
SRR6390004pass.fastq.gz	SRR6390004pass.fastq.gz	0	0	0	0	0	0	0	0	0	0	0	0	0	0	0	0	0	126	0	0	0	0	0	0	4	0	0	0	0	0	0	0	0	0	0	0	0	0	69	0	0	0	0	0	0	0	0	0
SRR6390020pass.fastq.gz	SRR6390020pass.fastq.gz	0	0	0	0	0	0	0	0	0	0	0	0	0	0	0	0	0	0	0	0	0	0	0	0	0	0	0	0	0	0	0	0	0	0	0	0	0	0	0	0	0	0	0	0	0	100	0	0
SRR6390031pass.fastq.gz	SRR6390031pass.fastq.gz	0	0	0	0	0	18	36	0	0	0	0	0	0	0	0	0	0	114	0	0	0	0	0	0	0	0	0	0	0	0	0	0	0	0	0	0	0	0	0	0	0	0	28	0	0	0	0	0
SRR6390048pass.fastq.gz	SRR6390048pass.fastq.gz	0	0	0	0	0	0	0	0	0	0	0	0	0	0	0	0	0	0	0	0	0	0	0	0	0	0	0	0	0	0	0	0	0	0	0	0	0	0	0	0	0	0	0	0	0	0	0	0
SRR6390050pass.fastq.gz	SRR6390050pass.fastq.gz	0	0	0	0	0	0	0	0	0	0	0	0	0	0	0	0	0	496	0	0	0	0	0	0	60	0	0	0	0	0	0	0	0	0	0	0	0	0	0	0	0	0	4	0	0	19	0	0
SRR6390051pass.fastq.gz	SRR6390051pass.fastq.gz	0	0	0	0	0	0	0	0	0	0	0	0	0	0	0	0	0	0	0	0	0	0	0	0	0	0	0	0	0	0	0	0	0	0	0	0	0	0	62	0	0	0	0	0	0	0	0	0
SRR6390061pass.fastq.gz	SRR6390061pass.fastq.gz	0	0	0	0	0	0	0	0	0	0	0	0	0	0	0	0	0	0	0	0	0	0	0	0	0	0	0	0	0	0	0	0	0	0	0	0	0	0	0	0	0	0	0	0	0	0	0	0
SRR6390067pass.fastq.gz	SRR6390067pass.fastq.gz	0	0	0	0	0	0	0	0	0	0	0	0	0	0	0	0	0	0	0	0	0	0	0	0	0	0	0	0	0	0	0	0	0	0	0	0	0	0	0	0	0	0	0	0	0	0	0	0
SRR6390079pass.fastq.gz	SRR6390079pass.fastq.gz	0	0	0	0	0	0	0	0	0	0	0	0	0	0	0	0	0	0	0	0	0	0	0	0	0	0	0	0	0	0	0	0	0	0	0	0	0	0	0	0	0	0	0	0	0	0	0	0
SRR6390087pass.fastq.gz	SRR6390087pass.fastq.gz	0	0	0	0	0	0	0	0	0	0	0	0	0	0	0	0	0	0	0	0	0	0	0	0	54	0	0	0	0	50	0	0	0	0	0	0	0	0	0	63	0	0	0	0	0	0	0	0
SRR6390090pass.fastq.gz	SRR6390090pass.fastq.gz	0	0	0	0	0	0	0	0	0	0	0	0	0	0	0	0	0	105	0	0	0	0	0	0	0	0	0	0	0	0	0	0	0	0	0	0	0	0	101	0	111	0	0	0	0	0	0	0
SRR6390091pass.fastq.gz	SRR6390091pass.fastq.gz	0	0	0	0	0	0	0	0	0	0	0	0	0	0	0	0	0	60	0	0	0	0	0	0	0	0	0	0	0	0	0	0	0	136	0	0	0	0	0	0	0	38	0	0	0	0	0	0
SRR6390096pass.fastq.gz	SRR6390096pass.fastq.gz	0	0	0	0	0	0	0	0	0	0	0	0	0	0	0	0	0	472	0	0	0	0	0	0	0	0	0	0	0	0	0	0	0	805	0	0	0	0	0	0	0	0	0	0	0	0	0	0
SRR6390102pass.fastq.gz	SRR6390102pass.fastq.gz	0	0	0	0	0	0	0	0	0	0	0	0	0	0	0	0	0	0	0	0	0	0	0	0	0	0	0	0	0	0	0	0	0	0	0	0	0	0	0	0	0	0	0	0	0	137	0	0
SRR6390105pass.fastq.gz	SRR6390105pass.fastq.gz	0	0	0	0	0	0	0	0	0	0	0	0	0	0	0	0	0	437	0	0	0	0	0	0	0	0	0	0	0	0	0	0	0	0	0	0	0	0	0	0	0	0	0	0	0	0	0	0
SRR6390109pass.fastq.gz	SRR6390109pass.fastq.gz	0	0	0	0	0	0	0	0	0	0	0	0	0	0	0	0	0	0	0	0	0	0	0	0	0	0	0	0	0	0	0	0	0	0	0	0	0	0	0	0	0	0	0	0	0	0	0	0
SRR6390115pass.fastq.gz	SRR6390115pass.fastq.gz	0	0	0	0	0	0	0	0	0	0	0	0	0	0	0	0	72	0	0	0	0	0	0	0	127	0	0	0	0	0	0	0	0	27	0	0	0	0	77	0	0	0	0	0	0	0	0	0
SRR6390122pass.fastq.gz	SRR6390122pass.fastq.gz	0	0	0	0	0	0	0	0	0	0	0	0	0	0	0	0	0	0	0	0	0	0	0	0	0	0	0	0	0	0	0	0	0	0	0	0	0	0	0	0	0	0	0	0	0	0	0	0
SRR6390125pass.fastq.gz	SRR6390125pass.fastq.gz	0	0	0	0	0	0	0	0	0	0	0	0	0	0	0	0	0	0	0	0	0	0	0	0	0	0	0	0	0	0	0	0	0	0	0	0	0	0	0	0	0	0	0	0	0	0	0	0
SRR6390126pass.fastq.gz	SRR6390126pass.fastq.gz	0	0	0	0	0	0	0	0	0	0	0	0	0	0	0	0	0	61	0	0	0	0	0	0	0	0	0	0	0	0	0	0	0	212	0	0	0	0	0	0	0	0	0	0	0	0	0	0
SRR6390131pass.fastq.gz	SRR6390131pass.fastq.gz	0	0	0	0	0	0	0	0	0	0	0	0	0	0	0	0	0	0	0	0	0	0	0	0	0	0	0	0	0	0	0	0	0	0	0	0	0	0	0	0	0	0	0	0	0	0	0	0
SRR6390143pass.fastq.gz	SRR6390143pass.fastq.gz	0	0	0	0	0	0	0	0	0	0	0	0	0	0	0	0	0	0	0	0	0	0	0	0	0	0	0	0	0	0	0	0	0	0	0	0	0	0	0	0	0	0	0	0	0	0	0	0
SRR6390155pass.fastq.gz	SRR6390155pass.fastq.gz	0	0	0	0	0	0	0	0	0	0	0	0	0	0	0	0	0	0	0	0	0	0	0	0	0	0	0	0	0	0	0	0	0	157	0	0	0	0	0	0	0	0	0	0	0	0	0	0
SRR6390159pass.fastq.gz	SRR6390159pass.fastq.gz	0	0	0	0	0	0	0	0	0	58	0	0	0	0	0	0	0	252	0	0	0	0	0	24	0	0	0	0	0	0	0	0	0	525	0	0	0	0	76	0	0	0	0	0	0	0	0	0
SRR6390164pass.fastq.gz	SRR6390164pass.fastq.gz	0	0	0	0	0	0	0	0	0	0	0	0	0	0	0	0	0	0	0	0	0	0	0	0	0	0	0	0	0	0	0	0	0	0	0	0	0	0	0	0	0	0	0	0	0	0	0	0
SRR6390168pass.fastq.gz	SRR6390168pass.fastq.gz	0	0	0	0	0	0	0	0	0	0	0	0	0	0	0	0	0	0	0	0	0	0	0	0	0	0	0	0	0	0	0	0	0	0	0	0	0	0	0	0	0	53	0	0	0	0	0	0
SRR6390187pass.fastq.gz	SRR6390187pass.fastq.gz	0	0	0	0	0	0	0	0	0	0	0	0	0	0	0	0	0	0	0	0	0	0	0	0	0	0	0	0	0	0	0	0	0	0	0	0	0	0	0	0	0	0	0	0	0	0	0	0
SRR6390212pass.fastq.gz	SRR6390212pass.fastq.gz	0	0	0	0	0	0	0	0	0	0	0	0	0	0	0	0	0	0	0	0	0	0	0	0	0	0	0	0	0	0	0	0	0	0	0	0	0	0	0	0	0	0	0	0	0	0	0	0
SRR6390221pass.fastq.gz	SRR6390221pass.fastq.gz	0	0	0	0	0	0	0	0	0	0	0	0	0	0	0	0	0	0	0	0	0	0	0	0	0	0	0	0	0	0	0	0	0	0	0	0	0	0	0	0	0	0	0	0	0	99	0	0
SRR6390225pass.fastq.gz	SRR6390225pass.fastq.gz	0	0	0	0	0	0	180	0	143	0	0	0	0	0	0	0	0	0	0	0	0	0	0	0	71	0	0	0	0	0	0	0	0	522	0	0	0	0	83	0	0	0	0	0	0	0	0	0
SRR6390226pass.fastq.gz	SRR6390226pass.fastq.gz	0	0	0	0	0	0	0	0	0	0	0	0	0	0	0	0	0	0	0	0	0	0	0	0	0	0	0	0	0	0	0	0	0	75	0	0	0	0	0	0	0	0	0	0	0	0	0	0
SRR6390231pass.fastq.gz	SRR6390231pass.fastq.gz	0	0	0	0	0	0	0	0	0	0	0	0	0	0	0	0	0	0	0	0	0	0	0	0	0	0	0	0	0	0	0	0	0	0	0	0	0	0	0	0	0	0	0	0	0	0	0	0
SRR6390233pass.fastq.gz	SRR6390233pass.fastq.gz	0	0	0	0	0	0	0	0	0	0	0	0	0	0	0	0	0	40	0	0	0	0	0	0	0	0	0	0	0	0	0	0	0	0	0	0	0	0	0	0	0	0	0	0	0	0	0	0
SRR6390248pass.fastq.gz	SRR6390248pass.fastq.gz	0	0	0	0	0	0	0	0	0	0	0	0	0	0	0	0	0	0	0	0	0	0	0	0	0	0	0	0	0	0	0	0	0	0	0	0	0	0	0	0	0	0	0	0	105	0	0	0
SRR6390257pass.fastq.gz	SRR6390257pass.fastq.gz	0	0	0	0	0	0	0	0	0	0	55	0	0	0	0	0	0	55	0	0	0	0	0	0	0	0	0	0	0	0	0	0	0	0	0	0	0	0	0	0	0	0	0	0	0	0	0	0
SRR6390261pass.fastq.gz	SRR6390261pass.fastq.gz	0	0	0	0	0	0	0	0	0	0	0	0	0	0	0	0	0	0	0	0	0	0	0	0	0	0	0	0	0	0	0	0	0	0	0	0	0	0	0	0	0	0	0	0	0	0	0	0
SRR6390267pass.fastq.gz	SRR6390267pass.fastq.gz	0	0	0	0	0	0	0	0	0	0	0	0	0	0	0	0	0	0	0	0	0	0	0	0	0	0	0	0	0	0	0	0	0	0	0	0	0	0	0	0	0	0	0	0	0	0	0	0
SRR6390272pass.fastq.gz	SRR6390272pass.fastq.gz	0	0	0	0	0	0	0	0	0	0	0	0	0	0	0	0	0	0	0	0	0	0	0	0	0	0	0	0	0	0	0	0	0	0	0	0	0	0	0	0	0	0	0	0	0	0	0	0
SRR6390279pass.fastq.gz	SRR6390279pass.fastq.gz	0	0	0	0	0	0	0	0	0	0	0	0	0	0	0	0	0	38	0	0	0	0	0	0	0	0	0	0	0	0	0	0	0	871	0	0	0	0	0	0	0	0	0	0	0	0	0	0
SRR6390285pass.fastq.gz	SRR6390285pass.fastq.gz	0	0	0	0	0	0	0	0	0	0	0	0	0	0	0	0	0	0	0	0	0	0	0	0	0	0	0	0	0	0	0	0	0	38	0	0	0	0	0	0	0	0	0	0	0	0	0	0
SRR6390286pass.fastq.gz	SRR6390286pass.fastq.gz	0	0	0	0	0	0	0	0	0	0	0	0	0	0	0	0	0	80	0	0	0	0	0	0	0	0	0	0	0	0	0	0	0	188	0	0	0	0	0	0	0	0	0	0	0	0	0	0
SRR6390287pass.fastq.gz	SRR6390287pass.fastq.gz	0	0	0	0	0	0	0	0	0	0	0	0	0	0	0	0	0	116	0	0	0	0	0	0	44	0	0	0	0	0	0	0	0	251	0	0	0	0	0	0	0	0	81	0	0	0	0	0
SRR6390288pass.fastq.gz	SRR6390288pass.fastq.gz	0	0	0	0	0	0	0	0	0	0	0	0	0	0	0	0	0	0	0	0	0	0	0	0	0	0	0	0	0	0	0	0	0	0	0	0	0	0	0	0	0	0	0	0	0	0	0	0
SRR6390301pass.fastq.gz	SRR6390301pass.fastq.gz	0	0	0	0	0	0	0	0	0	0	0	0	0	0	0	0	0	0	0	0	0	0	0	0	0	0	0	0	0	0	0	0	0	832	0	0	0	0	0	0	0	0	0	0	0	0	0	0
SRR6390320pass.fastq.gz	SRR6390320pass.fastq.gz	0	0	0	0	0	0	0	0	0	0	0	0	0	0	0	0	0	0	0	0	0	0	0	0	0	0	0	0	0	0	0	0	0	19	0	0	0	0	0	0	0	0	0	0	0	0	0	0
SRR6390329pass.fastq.gz	SRR6390329pass.fastq.gz	0	0	0	0	0	0	0	0	0	0	0	0	0	0	0	0	0	0	0	0	0	0	0	0	0	0	0	0	0	0	0	0	0	142	0	0	0	0	0	0	0	0	0	0	0	0	0	0
SRR6390331pass.fastq.gz	SRR6390331pass.fastq.gz	0	0	0	0	0	0	9	0	0	0	0	0	0	0	0	0	0	88	0	0	0	0	0	0	0	0	0	0	0	0	0	0	0	0	0	0	0	0	0	0	0	0	0	0	0	0	0	0
SRR6390337pass.fastq.gz	SRR6390337pass.fastq.gz	0	0	0	0	0	0	0	0	0	0	0	0	0	0	0	0	0	0	0	0	0	0	0	0	0	0	0	0	0	0	0	0	0	0	0	0	0	0	0	0	0	0	0	0	0	0	0	0
SRR6390339pass.fastq.gz	SRR6390339pass.fastq.gz	0	0	0	0	0	0	0	0	0	0	0	0	0	0	0	0	0	0	0	0	0	0	0	0	0	0	0	0	0	100	0	0	0	0	0	0	0	0	105	120	0	0	0	0	0	0	0	0
SRR6390350pass.fastq.gz	SRR6390350pass.fastq.gz	0	0	0	0	0	0	0	0	0	0	0	0	0	0	0	0	0	9	0	0	0	0	0	0	0	0	0	0	0	0	0	0	0	0	0	0	0	0	0	0	0	0	0	0	0	0	0	0
SRR6390352pass.fastq.gz	SRR6390352pass.fastq.gz	0	0	0	0	0	0	0	0	0	0	0	0	0	0	0	0	0	134	0	0	0	0	0	0	0	0	0	0	0	0	0	0	0	0	0	0	0	0	0	0	0	0	0	0	0	0	0	0
SRR6390370pass.fastq.gz	SRR6390370pass.fastq.gz	0	0	0	0	0	0	0	0	0	0	0	0	0	0	0	0	0	140	0	0	0	0	0	0	53	0	0	0	0	0	0	0	0	0	0	0	0	0	0	0	0	0	0	0	0	81	171	0
SRR6390374pass.fastq.gz	SRR6390374pass.fastq.gz	0	0	0	0	0	0	0	0	0	0	0	0	0	0	0	0	0	168	0	0	0	0	0	0	0	0	0	0	0	330	0	0	0	247	0	0	0	0	0	0	0	0	0	0	0	0	0	0
SRR6390390pass.fastq.gz	SRR6390390pass.fastq.gz	0	0	0	0	0	0	87	0	0	0	0	0	0	0	0	0	0	69	0	0	0	0	0	0	57	0	0	0	0	0	0	0	0	0	0	0	0	0	0	0	0	0	0	0	0	0	101	0
SRR6390392pass.fastq.gz	SRR6390392pass.fastq.gz	0	0	0	0	0	0	0	0	0	0	0	0	0	0	0	0	0	0	0	0	0	0	0	0	0	0	0	0	0	0	0	0	0	0	0	0	0	0	0	0	0	0	0	0	0	0	0	0
SRR6390408pass.fastq.gz	SRR6390408pass.fastq.gz	0	0	0	0	0	0	0	0	0	0	0	0	0	0	0	0	0	0	0	0	0	0	0	0	0	0	0	0	0	0	0	0	0	0	0	0	0	0	0	0	0	0	0	0	0	0	0	0
SRR6390412pass.fastq.gz	SRR6390412pass.fastq.gz	0	0	0	0	0	0	0	0	0	0	0	0	0	0	0	0	0	0	0	0	0	0	0	0	0	0	0	0	0	0	0	0	0	0	0	0	0	0	0	0	0	0	0	0	0	0	0	0
SRR6390415pass.fastq.gz	SRR6390415pass.fastq.gz	0	0	0	0	0	0	0	0	0	44	0	0	0	0	0	0	0	0	0	0	0	0	0	0	0	0	0	0	0	0	0	0	0	600	0	0	0	0	0	0	0	0	0	0	0	0	0	0
SRR6390419pass.fastq.gz	SRR6390419pass.fastq.gz	0	0	0	0	0	0	0	0	0	0	0	0	0	0	0	0	0	108	0	0	0	0	0	0	0	0	0	0	0	0	0	0	0	0	0	0	0	0	84	0	0	0	0	0	0	0	0	0
SRR6390430pass.fastq.gz	SRR6390430pass.fastq.gz	0	0	0	0	0	0	0	0	0	0	0	0	0	0	0	0	0	0	0	0	0	0	0	0	0	16	0	0	0	0	0	0	0	130	0	0	0	0	0	0	0	0	0	0	0	0	0	0
SRR6390435pass.fastq.gz	SRR6390435pass.fastq.gz	0	0	0	0	0	0	0	0	0	0	0	0	0	0	0	0	0	165	0	0	0	0	0	0	0	0	0	0	0	0	0	0	0	0	0	0	0	0	0	0	0	0	0	0	0	0	0	0
SRR6390439pass.fastq.gz	SRR6390439pass.fastq.gz	0	0	0	0	0	0	0	0	0	0	0	0	0	0	0	0	0	61	0	0	0	0	0	0	0	0	0	0	0	0	0	0	0	0	0	0	0	0	0	0	0	0	0	0	0	0	0	0
SRR6390458pass.fastq.gz	SRR6390458pass.fastq.gz	0	0	0	0	0	0	0	0	0	0	0	0	0	0	0	0	0	0	0	0	0	0	0	0	0	0	0	0	0	0	0	0	0	246	0	0	0	0	0	0	0	0	0	0	0	0	0	0
SRR6390468pass.fastq.gz	SRR6390468pass.fastq.gz	0	0	0	0	0	0	0	0	0	0	0	0	0	0	0	0	0	0	0	0	0	0	0	0	0	0	0	0	0	0	0	0	0	0	0	0	0	0	0	0	0	0	119	0	0	0	0	0
SRR6390485pass.fastq.gz	SRR6390485pass.fastq.gz	0	0	0	0	0	0	0	0	0	0	0	0	0	0	0	0	0	0	0	0	0	0	0	0	0	0	0	0	0	0	0	0	0	1366	0	0	0	0	0	0	0	0	0	0	0	0	0	0
SRR6390489pass.fastq.gz	SRR6390489pass.fastq.gz	0	0	0	0	0	0	0	0	0	0	0	0	0	0	0	0	0	0	0	0	0	0	0	0	0	0	0	0	0	0	0	0	0	0	0	0	0	0	0	0	0	0	0	0	0	0	0	0
SRR6390491pass.fastq.gz	SRR6390491pass.fastq.gz	0	0	0	0	0	0	0	0	0	0	0	0	0	0	0	0	0	0	0	0	0	0	0	0	0	0	0	0	0	0	0	0	0	0	0	0	0	0	0	0	0	0	0	0	0	0	60	0
SRR6390492pass.fastq.gz	SRR6390492pass.fastq.gz	0	0	0	0	0	0	0	0	0	0	0	0	0	0	0	0	0	0	0	0	0	0	0	0	0	0	0	0	0	0	0	0	0	598	0	0	0	0	0	0	0	0	0	0	0	0	0	0
SRR6390506pass.fastq.gz	SRR6390506pass.fastq.gz	0	0	0	0	0	0	0	0	0	0	0	0	0	0	0	0	0	264	0	0	0	0	0	0	0	0	0	0	0	0	0	0	0	0	0	0	0	0	0	0	0	0	0	0	0	0	149	18
SRR6390548pass.fastq.gz	SRR6390548pass.fastq.gz	0	0	0	0	0	0	182	0	0	0	0	0	0	0	0	0	0	0	0	0	0	0	0	0	0	0	0	0	0	0	0	0	0	705	0	0	0	0	0	0	0	0	0	0	0	0	0	0
[truncated: 279 more columns]
