# Supplementary material for: Mild Cystic Fibrosis Lung Disease Is Associated with Bacterial Community Stability
Source: Microbiol Spectr. 2021 Jul 7;9(1):10.1128/spectrum.00029-21. doi: 10.1128/spectrum.00029-21 (PMC8549546; doi:10.1128/spectrum.00029-21)
Supplement: SUPPLEMENTAL FILE 2 — Supplemental material. Download SPECTRUM00029-21_Supp_2_seq5.csv, CSV file, 0.1 MB [file spectrum00029-21_supp_2_seq5.csv]

# TITLE: Supplemental Table 2
# DESCRIPTION: Data in this table are from a study previously published by Cuthbertson et al. ( DOI: 10.1186/s40168-020-00810-3) downloaded from NCBI Sequence Read Archive (NCBI BioProject ID PRJEB30646)
# DESCRIPTION: This table contains OTU count data (column C:EK) produced by QIIMEII from the fastq file designated in column A.
# DESCRIPTION: Columns A and B conain the name of a fastq file downloaded from NCBI's Sequence Read Archive
# DESCRIPTION: Columns EL:GX contain clinical meta data
	index	D_0__Bacteria.D_1__Actinobacteria.D_2__Actinobacteria.D_3__Actinomycetales.D_4__Actinomycetaceae.D_5__Actinomyces	D_0__Bacteria.D_1__Actinobacteria.D_2__Actinobacteria.D_3__Bifidobacteriales.D_4__Bifidobacteriaceae.D_5__Alloscardovia	D_0__Bacteria.D_1__Actinobacteria.D_2__Actinobacteria.D_3__Bifidobacteriales.D_4__Bifidobacteriaceae.D_5__Bifidobacterium	D_0__Bacteria.D_1__Actinobacteria.D_2__Actinobacteria.D_3__Bifidobacteriales.D_4__Bifidobacteriaceae.D_5__Gardnerella	D_0__Bacteria.D_1__Actinobacteria.D_2__Actinobacteria.D_3__Bifidobacteriales.D_4__Bifidobacteriaceae.__	D_0__Bacteria.D_1__Actinobacteria.D_2__Actinobacteria.D_3__Corynebacteriales.D_4__Corynebacteriaceae.D_5__Corynebacterium	D_0__Bacteria.D_1__Actinobacteria.D_2__Actinobacteria.D_3__Corynebacteriales.D_4__Corynebacteriaceae.D_5__Corynebacterium.1	D_0__Bacteria.D_1__Actinobacteria.D_2__Actinobacteria.D_3__Corynebacteriales.D_4__Corynebacteriaceae.D_5__Lawsonella	D_0__Bacteria.D_1__Actinobacteria.D_2__Actinobacteria.D_3__Corynebacteriales.D_4__Mycobacteriaceae.D_5__Mycobacterium	D_0__Bacteria.D_1__Actinobacteria.D_2__Actinobacteria.D_3__Corynebacteriales.D_4__Nocardiaceae.D_5__Nocardia	D_0__Bacteria.D_1__Actinobacteria.D_2__Actinobacteria.D_3__Corynebacteriales.D_4__Nocardiaceae.D_5__Rhodococcus	D_0__Bacteria.D_1__Actinobacteria.D_2__Actinobacteria.D_3__Frankiales.D_4__Geodermatophilaceae.D_5__Geodermatophilus	D_0__Bacteria.D_1__Actinobacteria.D_2__Actinobacteria.D_3__Micrococcales.D_4__Microbacteriaceae.D_5__Curtobacterium	D_0__Bacteria.D_1__Actinobacteria.D_2__Actinobacteria.D_3__Micrococcales.D_4__Microbacteriaceae.D_5__Microbacterium	D_0__Bacteria.D_1__Actinobacteria.D_2__Actinobacteria.D_3__Micrococcales.D_4__Micrococcaceae.D_5__Kocuria	D_0__Bacteria.D_1__Actinobacteria.D_2__Actinobacteria.D_3__Micrococcales.D_4__Micrococcaceae.D_5__Micrococcus	D_0__Bacteria.D_1__Actinobacteria.D_2__Actinobacteria.D_3__Micrococcales.D_4__Micrococcaceae.D_5__Rothia	D_0__Bacteria.D_1__Actinobacteria.D_2__Actinobacteria.D_3__Micrococcales.D_4__Micrococcaceae.__	D_0__Bacteria.D_1__Actinobacteria.D_2__Actinobacteria.D_3__Propionibacteriales.D_4__Propionibacteriaceae.D_5__Cutibacterium	D_0__Bacteria.D_1__Actinobacteria.D_2__Actinobacteria.D_3__Propionibacteriales.D_4__Propionibacteriaceae.D_5__Propionibacterium	D_0__Bacteria.D_1__Actinobacteria.D_2__Actinobacteria.D_3__Propionibacteriales.D_4__Propionibacteriaceae.D_5__Pseudopropionibacterium	D_0__Bacteria.D_1__Actinobacteria.D_2__Actinobacteria.__.__.__	D_0__Bacteria.D_1__Actinobacteria.D_2__Coriobacteriia.D_3__Coriobacteriales.D_4__Atopobiaceae.D_5__Atopobium	D_0__Bacteria.D_1__Actinobacteria.D_2__Coriobacteriia.D_3__Coriobacteriales.D_4__Atopobiaceae.D_5__Olsenella	D_0__Bacteria.D_1__Bacteroidetes.D_2__Bacteroidia.D_3__Bacteroidales.D_4__Muribaculaceae.__	D_0__Bacteria.D_1__Bacteroidetes.D_2__Bacteroidia.D_3__Bacteroidales.D_4__Paludibacteraceae.D_5__F0058	D_0__Bacteria.D_1__Bacteroidetes.D_2__Bacteroidia.D_3__Bacteroidales.D_4__Porphyromonadaceae.D_5__Porphyromonas	D_0__Bacteria.D_1__Bacteroidetes.D_2__Bacteroidia.D_3__Bacteroidales.D_4__Prevotellaceae.D_5__Alloprevotella	D_0__Bacteria.D_1__Bacteroidetes.D_2__Bacteroidia.D_3__Bacteroidales.D_4__Prevotellaceae.D_5__Prevotella	D_0__Bacteria.D_1__Bacteroidetes.D_2__Bacteroidia.D_3__Bacteroidales.D_4__Prevotellaceae.D_5__Prevotella.2	D_0__Bacteria.D_1__Bacteroidetes.D_2__Bacteroidia.D_3__Bacteroidales.D_4__Prevotellaceae.D_5__Prevotella.6	D_0__Bacteria.D_1__Bacteroidetes.D_2__Bacteroidia.D_3__Bacteroidales.D_4__Prevotellaceae.D_5__Prevotella.7	D_0__Bacteria.D_1__Bacteroidetes.D_2__Bacteroidia.D_3__Bacteroidales.D_4__Prevotellaceae.__	D_0__Bacteria.D_1__Bacteroidetes.D_2__Bacteroidia.D_3__Bacteroidales.D_4__Rikenellaceae.D_5__Rikenellaceae.RC9.gut.group	D_0__Bacteria.D_1__Bacteroidetes.D_2__Bacteroidia.D_3__Bacteroidales.D_4__Tannerellaceae.D_5__Tannerella	D_0__Bacteria.D_1__Bacteroidetes.D_2__Bacteroidia.D_3__Chitinophagales.D_4__Chitinophagaceae.D_5__Arachidicoccus	D_0__Bacteria.D_1__Bacteroidetes.D_2__Bacteroidia.D_3__Flavobacteriales.D_4__Flavobacteriaceae.D_5__Capnocytophaga	D_0__Bacteria.D_1__Bacteroidetes.D_2__Bacteroidia.D_3__Flavobacteriales.D_4__Weeksellaceae.D_5__Bergeyella	D_0__Bacteria.D_1__Bacteroidetes.D_2__Bacteroidia.D_3__Sphingobacteriales.D_4__Lentimicrobiaceae.D_5__uncultured.bacterium	D_0__Bacteria.D_1__Cyanobacteria.D_2__Oxyphotobacteria.D_3__Chloroplast.__.__	D_0__Bacteria.D_1__Epsilonbacteraeota.D_2__Campylobacteria.D_3__Campylobacterales.D_4__Campylobacteraceae.D_5__Campylobacter	D_0__Bacteria.D_1__Firmicutes.D_2__Bacilli.D_3__Bacillales.D_4__Family.XI.D_5__Gemella	D_0__Bacteria.D_1__Firmicutes.D_2__Bacilli.D_3__Bacillales.D_4__Staphylococcaceae.D_5__Staphylococcus	D_0__Bacteria.D_1__Firmicutes.D_2__Bacilli.D_3__Lactobacillales.D_4__Aerococcaceae.D_5__Abiotrophia	D_0__Bacteria.D_1__Firmicutes.D_2__Bacilli.D_3__Lactobacillales.D_4__Carnobacteriaceae.D_5__Granulicatella	D_0__Bacteria.D_1__Firmicutes.D_2__Bacilli.D_3__Lactobacillales.D_4__Enterococcaceae.D_5__Enterococcus	D_0__Bacteria.D_1__Firmicutes.D_2__Bacilli.D_3__Lactobacillales.D_4__Lactobacillaceae.D_5__Lactobacillus	D_0__Bacteria.D_1__Firmicutes.D_2__Bacilli.D_3__Lactobacillales.D_4__Streptococcaceae.D_5__Lactococcus
ERR3256691.fastq.gz	ERR3256691.fastq.gz	0	0	0	0	0	0	0	0	0	0	0	0	0	6	0	0	2	0	0	0	0	0	0	0	0	0	5	6	4	2	2	36	0	0	0	0	4	0	0	0	0	0	428	0	0	0	0	0
ERR3256682.fastq.gz	ERR3256682.fastq.gz	8	0	0	0	0	0	0	0	0	0	0	0	0	6	0	0	0	0	0	0	0	0	2	0	0	0	0	63	21	0	38	518	0	0	0	0	2	0	0	0	0	0	184	0	0	0	0	0
ERR3256610.fastq.gz	ERR3256610.fastq.gz	0	0	0	0	3	0	0	0	0	0	2	0	0	3	0	0	92	0	2	0	76	0	39	0	0	0	775	0	73	0	750	2040	0	0	4	0	478	0	0	0	0	0	9	0	0	0	0	0
ERR3256628.fastq.gz	ERR3256628.fastq.gz	0	0	0	0	0	0	0	0	0	0	3	0	0	3	0	0	71	2	0	0	19	0	0	0	0	0	0	0	0	0	0	111	0	0	0	0	0	0	0	0	0	0	3998	0	196	779	0	0
ERR3256604.fastq.gz	ERR3256604.fastq.gz	0	0	0	0	0	0	0	0	0	0	5	0	0	2	0	0	184	0	2	0	0	0	0	0	0	0	0	0	0	0	0	0	0	0	0	0	0	0	0	0	0	0	9	0	0	0	34	0
ERR3256685.fastq.gz	ERR3256685.fastq.gz	199	0	0	0	0	0	0	0	0	0	0	0	0	0	0	0	547	0	0	0	0	0	0	0	0	0	0	0	0	0	0	1716	0	0	0	0	0	0	0	0	0	0	0	0	149	0	0	0
ERR3256676.fastq.gz	ERR3256676.fastq.gz	507	0	186	0	2	0	0	0	0	0	0	0	0	6	0	0	51	0	0	0	0	0	76	0	0	0	0	2977	17	0	904	3812	0	0	0	0	92	0	0	0	94	15	17	0	23	0	5	0
ERR3256679.fastq.gz	ERR3256679.fastq.gz	20	0	0	0	0	0	0	0	0	0	0	0	0	4	0	0	69	0	0	0	0	0	41	0	0	0	14	255	38	0	0	9090	0	0	0	0	14	5	0	0	54	12	7	0	1	0	0	0
ERR3256655.fastq.gz	ERR3256655.fastq.gz	2	0	0	0	0	0	0	0	0	0	0	0	0	5	0	0	0	0	5	0	0	0	2	0	0	0	2	13	0	0	0	16	0	0	0	0	2	2	0	0	0	0	4	0	0	0	0	0
ERR3256598.fastq.gz	ERR3256598.fastq.gz	0	0	0	0	0	0	0	0	0	0	2	0	0	4	0	0	6	0	0	0	0	0	0	0	0	0	49	16	16	28	3	43	0	0	0	0	69	16	0	0	0	0	12	12	11	0	0	0
ERR3256670.fastq.gz	ERR3256670.fastq.gz	7	0	0	0	0	0	0	0	0	0	0	0	0	2	0	0	4	0	0	0	0	0	10	0	0	0	0	47	7	0	0	937	0	0	0	0	5	0	0	0	8	0	27	0	0	0	2	0
ERR3256611.fastq.gz	ERR3256611.fastq.gz	0	0	2	0	0	0	0	0	0	0	0	2	0	2	0	0	28	0	0	0	0	0	0	0	0	0	0	0	0	0	0	2918	0	0	0	0	0	0	0	0	0	0	27	0	0	0	0	15
ERR3256623.fastq.gz	ERR3256623.fastq.gz	3	0	0	0	0	0	0	0	0	0	0	0	0	4	0	0	51	0	0	0	0	0	0	0	0	0	0	0	2	0	0	833	0	0	0	0	0	0	0	0	0	0	26	0	0	4	0	13
ERR3256620.fastq.gz	ERR3256620.fastq.gz	0	0	0	0	2	0	0	0	0	0	0	0	0	5	0	0	0	0	0	0	0	0	2	0	0	0	0	0	0	0	0	0	0	0	0	0	0	0	0	0	0	0	11	0	0	0	2	0
ERR3256629.fastq.gz	ERR3256629.fastq.gz	0	0	0	0	0	0	0	0	0	0	0	0	0	2	0	0	30	0	0	0	7	0	0	0	0	0	0	0	2	0	2	33	0	0	0	0	0	0	0	0	0	0	1636	0	76	316	0	0
ERR3256617.fastq.gz	ERR3256617.fastq.gz	0	0	0	0	4	0	0	0	0	0	0	0	0	3	0	0	60	0	2	0	28	0	0	0	0	0	1140	0	40	31	2	362	0	0	34	0	309	50	0	0	0	0	27	0	0	0	0	0
ERR3256692.fastq.gz	ERR3256692.fastq.gz	7	0	0	0	0	0	0	0	0	0	2	0	0	3	0	0	10	2	0	0	0	0	0	0	0	0	0	0	0	0	0	6771	0	0	0	0	0	0	0	0	0	0	61	0	0	0	0	0
ERR3256599.fastq.gz	ERR3256599.fastq.gz	0	0	0	0	0	0	0	0	0	0	0	0	0	4	0	0	0	0	0	0	0	0	0	0	0	0	0	0	0	0	0	2	0	0	0	0	0	0	0	0	0	0	7	0	0	0	0	0
ERR3256674.fastq.gz	ERR3256674.fastq.gz	43	0	0	0	4	0	0	0	0	0	0	0	0	8	0	0	213	4	0	0	0	0	12	0	0	0	648	209	723	4	69	3955	0	2	47	0	379	0	0	0	0	36	2496	0	0	0	0	0
ERR3256614.fastq.gz	ERR3256614.fastq.gz	0	0	0	0	0	0	0	0	0	0	0	0	0	0	0	0	0	0	0	0	0	0	0	0	0	0	0	0	2	0	0	543	0	0	0	0	0	0	0	0	0	0	6	0	0	0	0	0
ERR3256680.fastq.gz	ERR3256680.fastq.gz	0	0	0	0	0	0	0	0	0	0	0	0	0	0	0	0	5	2	0	0	0	0	0	0	0	0	233	657	10	14	5	90	0	0	0	0	40	12	0	0	0	78	3	0	22	0	0	0
ERR3256624.fastq.gz	ERR3256624.fastq.gz	0	0	0	0	0	0	0	0	0	0	0	0	0	0	0	0	4	0	0	0	0	0	516	0	0	0	0	653	1545	0	2	28	2	0	0	0	0	0	0	0	0	8	102	0	0	0	22	0
ERR3256621.fastq.gz	ERR3256621.fastq.gz	4	0	0	0	15	0	0	0	0	0	0	2	0	3	0	0	14	0	2	0	0	0	0	0	0	0	0	0	89	8	19	119	0	0	0	0	144	0	0	60	0	0	47	0	53	0	1	0
ERR3256630.fastq.gz	ERR3256630.fastq.gz	0	0	0	0	0	0	0	0	0	0	0	0	0	8	0	0	0	2	0	0	0	0	0	0	0	0	0	0	0	0	0	0	0	0	0	0	0	0	0	0	0	0	39	0	0	0	0	0
ERR3256678.fastq.gz	ERR3256678.fastq.gz	101	0	0	0	0	0	0	0	0	0	0	0	0	0	0	0	34	0	3	0	0	0	15	0	0	0	0	0	76	0	282	5166	0	0	3	0	0	6	0	0	32	42	2889	0	65	0	0	0
ERR3256669.fastq.gz	ERR3256669.fastq.gz	29	0	0	0	0	0	0	0	0	0	2	0	0	2	0	0	13	0	0	0	0	0	0	0	0	0	503	171	116	56	19	622	0	0	37	0	100	6	0	0	7	19	375	7	3	0	0	0
ERR3256626.fastq.gz	ERR3256626.fastq.gz	0	0	0	0	0	0	0	0	0	0	2	0	0	0	0	0	0	0	0	0	0	0	0	0	0	0	0	0	0	0	0	0	0	0	0	0	0	0	0	0	0	34	52	48	0	0	0	0
ERR3256632.fastq.gz	ERR3256632.fastq.gz	5	0	0	0	0	0	0	0	0	0	2	0	0	5	0	0	76	0	0	0	0	0	9	0	0	0	13	77	362	112	62	539	0	145	4	0	35	8	0	0	17	100	19	0	35	0	2	0
ERR3256602.fastq.gz	ERR3256602.fastq.gz	0	0	0	0	0	0	0	0	14	0	0	0	0	3	0	0	0	2	2	0	0	0	0	0	0	0	0	0	0	0	0	0	0	0	0	0	0	0	0	15	0	0	23	0	4	0	0	0
ERR3256694.fastq.gz	ERR3256694.fastq.gz	0	0	0	0	0	0	0	0	0	0	0	0	0	0	0	0	0	0	0	0	0	0	0	0	0	0	0	0	0	0	2	22	0	0	0	0	2	0	0	0	2	0	3	0	0	0	0	0
ERR3256618.fastq.gz	ERR3256618.fastq.gz	30	0	0	0	0	0	0	0	0	0	0	2	0	6	0	0	84	2	0	0	0	0	3	0	0	0	0	23	19	0	0	245	0	0	0	0	94	0	0	0	0	31	180	0	2	0	0	0
ERR3256615.fastq.gz	ERR3256615.fastq.gz	186	0	8	0	31	0	0	0	0	0	0	0	0	3	0	0	138	0	2	0	3	0	5	0	0	0	0	2	592	0	0	4	0	0	3	0	3	0	0	0	0	3	31	101	0	0	38	0
ERR3256718.fastq.gz	ERR3256718.fastq.gz	3	0	0	0	0	0	0	0	0	0	0	0	0	0	0	0	4	0	0	0	0	0	0	0	0	0	0	0	595	0	4	216	0	0	0	0	16	0	0	0	0	3	232	0	0	0	30	0
ERR3256609.fastq.gz	ERR3256609.fastq.gz	0	0	0	0	0	0	0	0	0	0	2	2	0	3	0	0	0	0	0	0	0	0	0	0	0	0	0	0	0	0	0	9	0	0	0	0	0	0	0	0	0	0	22	0	0	27	5	0
ERR3256730.fastq.gz	ERR3256730.fastq.gz	2	0	0	0	0	0	0	0	0	0	0	0	0	0	0	0	46	0	0	0	0	0	0	0	0	0	2	0	0	0	0	11	0	0	0	0	0	0	0	0	0	0	30	0	0	0	0	0
ERR3256675.fastq.gz	ERR3256675.fastq.gz	0	0	0	0	0	0	0	0	0	0	0	0	0	9	0	0	3	0	0	0	0	0	0	0	0	0	14	4	17	0	0	117	0	0	0	0	2	0	0	0	0	0	29	0	0	0	0	0
ERR3256681.fastq.gz	ERR3256681.fastq.gz	45	0	2	0	0	0	0	0	0	0	4	0	0	5	0	0	41	0	0	0	2	0	6	0	0	4	1116	1134	1583	34	95	2337	28	0	55	0	101	2	0	0	13	39	1278	0	44	0	0	0
ERR3256695.fastq.gz	ERR3256695.fastq.gz	24	0	0	0	0	0	0	0	0	0	0	0	0	4	0	0	14	2	0	0	0	0	2	0	0	0	1218	630	257	268	4	1383	0	0	111	0	73	22	0	0	10	37	7	0	18	0	0	0
ERR3256721.fastq.gz	ERR3256721.fastq.gz	0	0	8	0	0	0	0	0	0	0	0	0	0	2	0	0	0	0	0	0	0	0	6	0	0	0	31	28	86	0	0	103	0	0	0	0	34	7	0	0	0	0	8	0	0	0	0	0
ERR3256712.fastq.gz	ERR3256712.fastq.gz	0	0	0	0	0	0	0	0	0	0	2	0	0	5	0	0	0	0	2	0	0	0	2	0	0	0	13	8	0	0	0	60	0	0	2	0	0	0	0	0	3	0	4	0	0	0	0	0
ERR3256733.fastq.gz	ERR3256733.fastq.gz	24	0	2	0	0	2	0	0	0	0	5	0	0	8	0	0	24	0	0	0	0	0	0	0	0	0	0	15	82	2	188	3516	0	0	0	0	45	0	0	0	26	37	37	0	11	0	0	0
ERR3256636.fastq.gz	ERR3256636.fastq.gz	33	0	0	0	0	0	0	0	0	0	0	0	0	0	0	0	4	0	0	0	0	0	4	0	0	2	0	96	144	11	153	697	0	0	7	0	12	87	0	0	26	5	309	0	3	0	0	0
ERR3256740.fastq.gz	ERR3256740.fastq.gz	17	0	0	0	0	0	0	0	0	0	0	0	0	0	0	0	49	0	0	0	0	0	9	0	0	0	1956	85	88	0	10	232	0	0	40	0	125	10	0	0	28	32	35	3	16	0	0	0
ERR3256742.fastq.gz	ERR3256742.fastq.gz	0	0	0	0	0	0	0	0	2	0	3	0	0	7	0	0	2	0	0	0	0	0	0	0	0	0	0	2	12	0	2	144	0	0	0	0	0	0	0	0	0	0	6	0	0	0	0	0
ERR3256754.fastq.gz	ERR3256754.fastq.gz	5	0	3	0	0	0	0	0	0	0	2	0	0	3	0	0	0	0	0	0	0	0	0	0	0	0	5	16	0	0	0	0	0	0	0	0	0	0	0	0	0	6	32	0	0	0	2	0
ERR3256731.fastq.gz	ERR3256731.fastq.gz	4	0	2	0	0	0	0	0	0	0	0	0	0	3	0	0	4	0	0	0	0	0	0	0	0	0	0	2	14	0	0	50	0	0	0	0	0	0	0	0	0	2	9	0	0	0	0	0
ERR3256638.fastq.gz	ERR3256638.fastq.gz	81	0	0	0	0	0	0	0	0	0	0	0	0	0	0	0	179	0	0	0	2	0	7	0	0	0	3062	179	587	37	55	609	0	0	0	0	2619	176	0	0	137	366	204	3	308	0	0	0
ERR3256751.fastq.gz	ERR3256751.fastq.gz	3	0	0	0	0	0	0	0	0	0	0	0	0	4	0	0	6	0	3	0	0	0	0	0	0	4	55	17	110	0	45	66	0	0	4	0	11	0	0	0	0	0	66	0	2	0	0	0
ERR3256722.fastq.gz	ERR3256722.fastq.gz	0	0	0	0	0	0	0	0	0	0	2	0	0	0	0	0	0	0	0	0	0	0	0	0	0	0	0	2	8	0	0	19	0	0	0	0	2	0	0	0	0	0	16	0	0	0	0	0
ERR3256720.fastq.gz	ERR3256720.fastq.gz	3	0	0	0	0	0	0	0	0	0	0	0	0	3	0	0	19	0	0	0	0	0	0	0	0	0	0	0	57	0	0	226	0	0	0	0	48	3	0	0	18	4	7	0	2	0	0	0
ERR3256713.fastq.gz	ERR3256713.fastq.gz	0	0	0	0	0	0	0	0	0	0	3	0	0	4	0	0	2	2	2	0	0	0	0	0	0	0	0	0	0	0	0	3	0	0	0	0	0	0	0	0	0	0	112	0	0	15	73	0
ERR3256755.fastq.gz	ERR3256755.fastq.gz	0	0	0	0	126	0	0	0	0	0	0	0	0	8	0	0	82	2	6	0	0	0	0	0	0	0	5	2	1339	0	0	2	0	0	0	0	0	2	0	2	0	0	352	13	363	0	0	0
ERR3256707.fastq.gz	ERR3256707.fastq.gz	0	0	0	0	0	0	0	0	0	0	0	0	0	3	0	0	0	0	0	0	0	0	0	0	0	0	7	0	2	0	23	240	0	0	0	0	0	0	0	0	0	0	18	0	0	0	0	0
ERR3256743.fastq.gz	ERR3256743.fastq.gz	152	0	0	0	0	0	0	0	0	0	0	0	0	8	0	0	97	2	0	0	0	0	3	0	0	0	7	309	44	0	193	585	0	0	0	0	48	37	0	18	0	5	16	0	28	0	0	0
ERR3256705.fastq.gz	ERR3256705.fastq.gz	0	0	0	0	0	0	0	0	0	0	0	0	0	2	0	0	0	0	0	0	0	0	0	0	0	0	0	0	0	0	0	0	0	0	0	0	0	0	0	0	0	0	26	0	0	0	0	0
ERR3256702.fastq.gz	ERR3256702.fastq.gz	16	0	0	0	0	0	0	0	0	0	0	0	0	2	0	0	36	0	0	0	0	0	0	0	0	0	0	0	0	0	0	0	0	0	0	0	0	0	0	0	0	0	7	0	13	0	0	0
ERR3256708.fastq.gz	ERR3256708.fastq.gz	0	0	0	0	3	0	0	0	0	0	0	0	0	0	0	0	0	0	0	0	0	0	0	0	0	0	0	0	0	0	7	37	0	0	0	0	0	0	0	0	0	0	3	0	0	0	0	0
ERR3256813.fastq.gz	ERR3256813.fastq.gz	36	0	0	0	8	0	0	0	0	0	4	0	0	8	0	0	235	8	0	0	0	0	4	0	0	0	416	105	7	0	0	375	0	0	0	0	74	0	0	0	0	230	7	0	9	0	0	0
ERR3256832.fastq.gz	ERR3256832.fastq.gz	130	0	0	0	5	0	0	0	0	0	4	0	0	26	5	8	604	0	3	0	0	0	4	0	0	0	0	128	32	0	193	1702	0	0	0	12	25	0	0	4	0	0	1246	0	37	0	0	0
ERR3256783.fastq.gz	ERR3256783.fastq.gz	13	0	0	0	0	0	0	0	0	0	0	0	0	0	0	0	10	0	4	0	0	0	0	0	0	60	306	272	25205	63	3	1433	0	0	56	0	100	5	0	2	10	2	798	3	6	0	0	0
ERR3256807.fastq.gz	ERR3256807.fastq.gz	9	0	0	0	0	0	0	0	0	0	0	0	0	0	0	0	77	2	0	0	0	0	0	0	0	0	3	53	103	0	46	595	0	0	11	0	3	0	0	0	19	27	0	0	2	0	0	0
ERR3256824.fastq.gz	ERR3256824.fastq.gz	18	0	0	0	0	0	2	0	0	0	0	0	0	9	0	5	37	4	7	0	0	0	0	0	0	0	15	6	6	0	0	33	0	0	2	6	0	0	0	3	3	4	12	0	10	0	0	0
ERR3256865.fastq.gz	ERR3256865.fastq.gz	8	0	0	0	8	0	0	0	0	0	0	0	0	3	0	0	82	0	0	0	2	0	0	0	0	0	8	2	346	0	0	2927	0	0	2	0	647	50	0	0	5	10	0	86	705	0	0	0
ERR3256826.fastq.gz	ERR3256826.fastq.gz	2	0	0	0	19	0	0	0	0	0	0	0	0	0	0	0	6	0	0	0	0	0	0	0	0	0	0	0	0	0	0	3	0	0	0	0	0	0	0	0	0	2	443	0	0	0	0	0
ERR3256855.fastq.gz	ERR3256855.fastq.gz	0	0	0	0	0	0	0	0	0	0	0	0	0	2	0	0	0	0	0	0	0	0	0	0	0	0	0	0	0	0	0	2	0	0	0	0	0	0	0	0	0	0	0	0	0	0	0	0
ERR3256874.fastq.gz	ERR3256874.fastq.gz	3	0	0	0	2	0	0	0	0	0	3	0	0	7	0	0	6	0	0	0	0	0	0	0	0	0	283	0	72	0	0	9	0	0	0	0	0	0	0	0	0	9	0	0	0	0	0	0
ERR3256877.fastq.gz	ERR3256877.fastq.gz	4	0	0	0	0	0	0	0	0	0	2	0	0	5	0	0	13	3	0	0	0	0	0	0	0	0	25	43	4	0	0	16	0	0	0	0	0	0	0	0	72	0	2	0	0	0	0	0
ERR3256814.fastq.gz	ERR3256814.fastq.gz	109	0	0	0	9	0	0	0	0	0	0	0	0	2	0	0	19	0	0	0	0	0	0	0	0	0	0	0	0	0	0	371	0	0	0	0	0	2	0	0	0	2	2	0	14	0	0	0
ERR3256778.fastq.gz	ERR3256778.fastq.gz	74	0	0	0	6	0	0	0	0	0	0	0	0	0	0	0	393	0	0	0	0	0	21	0	0	0	2203	105	74	0	11	551	0	0	38	0	8	2	0	0	2	24	24	10	119	0	4	0
ERR3256904.fastq.gz	ERR3256904.fastq.gz	31	0	0	0	0	0	0	0	0	0	5	0	0	9	0	0	14	4	0	0	0	0	7	0	0	0	2	209	125	0	38	1047	0	0	5	0	42	2	0	0	2	3	2198	0	12	0	0	0
ERR3256867.fastq.gz	ERR3256867.fastq.gz	195	0	0	0	0	0	0	0	0	0	2	0	0	8	0	0	693	0	0	0	0	0	84	0	0	0	1619	773	745	0	1251	6265	0	0	0	0	0	0	0	0	25	0	0	323	3	0	0	0
ERR3256861.fastq.gz	ERR3256861.fastq.gz	20	0	4	0	0	0	0	0	0	0	3	0	0	5	0	0	83	0	0	0	0	0	7	0	0	0	0	0	0	51	135	1245	0	0	0	0	69	0	0	0	1458	55	2	0	44	0	0	0
ERR3256907.fastq.gz	ERR3256907.fastq.gz	540	0	0	0	0	0	0	0	0	0	0	0	0	0	0	0	822	0	22	0	0	0	23	0	0	309	1360	480	706	15	340	4135	0	0	237	0	13	0	0	0	6	44	4	0	101	0	0	0
ERR3256913.fastq.gz	ERR3256913.fastq.gz	0	0	4	0	0	0	0	0	0	0	0	0	0	0	0	0	34	0	0	0	0	0	0	0	0	0	229	0	58	165	80	1894	0	0	26	0	145	0	0	0	0	0	2	0	0	0	0	0
ERR3256821.fastq.gz	ERR3256821.fastq.gz	3108	43	161	0	31	16	0	0	0	0	0	0	0	2	0	0	4844	0	0	0	46	0	202	19	0	39	667	1297	664	36	393	3702	0	0	30	0	150	8	0	0	0	633	746	98	317	0	4	0
ERR3256805.fastq.gz	ERR3256805.fastq.gz	2627	0	0	0	6	0	0	0	0	0	0	0	0	0	0	0	1318	0	0	0	6	0	197	0	0	3	3973	320	1543	43	759	9273	0	0	28	0	105	13	0	0	0	45	2	4	324	0	47	0
ERR3256899.fastq.gz	ERR3256899.fastq.gz	0	0	0	0	2	0	0	0	0	0	0	0	0	0	0	0	43	0	2	0	0	0	0	0	0	0	7	32	236	0	0	391	0	0	96	0	97	0	0	0	0	0	0	0	0	0	0	0
ERR3256873.fastq.gz	ERR3256873.fastq.gz	240	0	0	0	0	4	0	0	0	0	4	0	0	9	0	0	154	0	0	0	0	0	0	0	0	0	1102	0	0	0	0	6330	0	0	0	0	84	0	0	0	10	0	0	24	73	0	15	0
ERR3256815.fastq.gz	ERR3256815.fastq.gz	600	0	5	0	3	0	0	0	0	0	6	0	0	19	0	0	41	5	2	0	0	0	0	0	0	0	327	22	504	7	129	2747	0	0	465	0	494	47	0	0	2	4	0	53	79	0	0	0
ERR3256812.fastq.gz	ERR3256812.fastq.gz	304	0	0	0	0	0	0	0	0	0	0	0	0	4	0	0	530	5	0	0	0	0	5	0	0	0	2871	1445	365	241	100	115	0	0	86	0	1105	19	0	0	202	238	619	7	51	0	0	0
ERR3256809.fastq.gz	ERR3256809.fastq.gz	0	0	0	0	0	0	0	0	0	0	0	0	0	22	0	0	12	0	2	0	0	0	0	0	0	0	6	3	0	0	0	0	0	0	0	0	0	0	0	0	0	2	0	0	0	0	0	0
ERR3256900.fastq.gz	ERR3256900.fastq.gz	3	0	0	0	2	0	0	0	0	0	2	0	0	7	0	0	15	4	0	0	0	0	0	0	0	14	373	76	133	22	36	90	0	0	18	0	13	0	0	0	5	0	9	0	3	0	0	0
ERR3256837.fastq.gz	ERR3256837.fastq.gz	430	0	0	0	0	0	0	0	0	0	0	0	0	0	0	0	1002	4	0	0	2	0	154	0	0	0	7927	1	595	22	0	2045	0	0	0	0	83	0	0	0	0	208	3666	95	393	0	0	0
[truncated: 156 more columns]
